# Supplementary material for: Trophic interactions of sharks and crocodylians with a sea cow (Sirenia) from the Miocene of Venezuela
Source: J Vertebr Paleontol. 2024 Aug 28;43(6):e2381505. doi: 10.1080/02724634.2024.2381505 (PMC11824499; doi:10.1080/02724634.2024.2381505)
Supplement: Supplemental Material [file UJVP_A_2381505_SM2236.zip]

Archive with 1 entries (1 files):
- Benites_SupplementR-HM.docx
